# Supplementary material for: Anapc5 and Anapc7 as genetic modifiers of KIF18A function in fertility and mitotic progression
Source: bioRxiv. 2024 Dec 4:2024.12.03.626395. Preprint. [Version 1] doi: 10.1101/2024.12.03.626395 (PMC11642851; doi:10.1101/2024.12.03.626395)
Supplement: Supplement 1 — Supplementary File 1. Sample genotype and germ cell trait data from F2 progeny [file media-1.csv]

germ_cell_count	sex	sample_ID	pgm	rs3714728	rs3725641	rs3712347	rs3022802	rs3089629	rs3720366	rs3693218	rs3663996	rs3675960	rs3654101	rs3715125	rs3670926	rs13476378	rs3678765	rs3687947	rs3715573	rs3673298	rs3691456	rs3726475	rs3689600	rs13476938	rs4223706	rs3698991	rs3024057	rs3022960	rs3719390	rs13477311	rs4224200	rs3706762	rs3694594	rs3689878	rs3725792	rs3656076	rs3692661	rs3679343	rs4224736	rs3653800	rs3684110	rs4225021	rs3023039	rs13478208	rs13478287	rs3712451	rs3663793	rs3664298	rs3656524
				1	1	1	1	1	1	1	1	1	1	1	2	2	2	2	2	2	2	2	2	2	3	3	3	3	3	3	3	3	4	4	4	4	4	4	4	4	4	5	5	5	5	5	5	5	5
				9.072542	29.142332	47.362047	65.690738	84.978407	102.073421	122.066725	143.006008	160.070011	178.047781	193.1733	4.006715	22.708634	43.95341	64.172278	83.047417	101.920175	119.93181	139.603599	159.89734	178.786326	7.561998	26.157475	48.004616	65.861493	86.182591	106.170268	126.349896	148.111378	3.163167	24.192594	43.070534	61.409675	80.088595	100.140533	117.567852	137.216461	147.973154	8.305854	24.8855	40.60411	61.148036	81.041323	99.8873	100.871112	106.058057
2.169873357	1	1296	0	BC	BC	BC	BC	BC	BC	BC	CC	CC	CC	CC	BB	BC	BC	BC	BB	null	CC	CC	CC	CC	BB	BB	BB	null	BC	BC	BC	BC	BC	BC	BC	BB	BB	BB	BB	BB	BB	BB	BB	BC	BC	BC	BC	BC	BC
1.64162885	1	1304	0	BC	BC	BC	BC	BC	BC	BC	BC	CC	CC	CC	BC	BC	BC	BC	BB	null	CC	CC	CC	CC	BC	BC	BC	null	BC	BC	BC	BC	BB	BB	BB	BC	BC	BC	BC	CC	CC	BC	BB	BB	BC	BC	BC	BC	CC
2.508455035	1	1306	0	BB	BB	BC	BC	BC	BC	BC	BC	BC	BC	BC	BB	BB	BC	CC	BB	null	CC	CC	CC	BB	BB	BB	BB	null	BB	BB	BB	BB	BC	BC	BC	BB	BB	BB	BB	BC	BC	BB	BB	BC	BC	BC	CC	CC	CC
1.25	0	1310	0	BB	BB	BB	BB	BB	BB	BB	BB	BC	BC	BC	BB	BB	BC	CC	BB	null	CC	CC	CC	BC	BC	BC	BC	null	BC	BC	BC	BC	CC	BC	BC	BC	BC	BC	BB	BB	BB	CC	BB	BB	BB	BB	BB	BB	BB
0	0	1313	0	CC	CC	CC	CC	CC	CC	CC	BC	BC	BC	BC	BC	BC	CC	CC	BB	null	CC	CC	BC	BB	BB	BB	BB	null	BB	BB	BB	BC	CC	CC	BB	BB	BB	BB	BB	BB	BB	BC	BB	BB	BB	BB	BB	BB	BB
1.962711787	1	1316	0	BC	BC	BC	CC	CC	CC	CC	CC	BC	BC	BB	CC	CC	CC	CC	BB	null	CC	CC	CC	BC	CC	CC	BC	null	BC	BC	BC	BB	BC	BC	BC	BC	BC	CC	BC	CC	CC	BC	BB	BB	BC	BC	CC	CC	CC
0.04491549	1	1317	0	BB	BB	BC	BC	BC	BC	BC	BC	BC	BB	BB	BC	CC	CC	CC	BB	null	CC	CC	CC	CC	CC	BC	BC	null	BB	BB	BB	BC	BB	BB	BC	BC	BC	BC	BC	BC	BC	BB	BB	BB	BC	BC	BC	BC	BC
0	0	1320	0	CC	BC	BC	BC	BC	CC	CC	CC	CC	CC	BC	BB	BC	BC	CC	BB	null	CC	CC	BC	BC	BB	BC	CC	null	CC	CC	CC	CC	BC	BC	BC	BC	BC	BC	BB	BB	BB	BC	BC	BB	BB	BB	BB	BB	BB
3.542192308	1	1326	0	BC	BC	BC	BC	BC	BC	BC	BC	BC	CC	BC	BB	BB	BB	BC	BB	null	CC	BC	BC	BC	CC	CC	CC	null	CC	CC	CC	CC	CC	CC	CC	CC	CC	CC	BC	BC	BC	CC	BB	BB	CC	CC	CC	CC	CC
1.346421897	1	1337	0	BB	BB	BB	BB	BB	BB	BB	BC	BC	CC	CC	BC	BC	BC	BC	BC	null	CC	BC	BC	BC	BC	BC	BC	null	BC	BC	BC	CC	BB	BB	null	BB	BB	BB	BB	BC	BC	BB	BB	BB	BB	BB	BB	BB	BC
1.71848635	1	1338	0	BC	BC	BC	BC	CC	CC	CC	CC	CC	CC	BC	CC	CC	CC	CC	BC	null	CC	CC	CC	CC	BB	BB	BB	null	BC	BC	BC	BC	CC	CC	CC	CC	CC	BC	BB	BC	BC	BC	BB	BB	CC	BC	BC	BC	BC
6	0	1339	0	BC	BC	CC	CC	CC	CC	CC	CC	CC	CC	BC	CC	CC	CC	CC	BC	null	CC	CC	CC	CC	null	BB	BB	null	BB	BB	BC	BC	CC	BC	BC	BC	BC	BC	BB	BB	BB	BC	BB	BB	CC	CC	CC	CC	CC
2.472384518	1	1340	0	BC	BC	BB	BC	BC	BC	BC	CC	CC	CC	BC	BC	CC	CC	CC	BC	null	CC	null	BC	BB	CC	BC	BC	null	BC	BC	CC	CC	BC	CC	CC	CC	CC	CC	BC	BC	BC	BC	BB	BB	BC	BC	BC	BC	BC
22	0	1341	0	BC	BC	CC	BC	BC	BC	BC	BC	BC	BC	BC	BC	CC	CC	CC	BC	null	CC	BC	BC	BB	BC	BC	BC	null	BC	BB	BB	BB	BC	CC	CC	CC	CC	CC	BC	BB	null	BC	BB	BB	BC	BC	BC	BC	BC
0.032158972	1	1347	0	CC	CC	CC	BC	BC	BC	BC	BC	BC	BC	BB	BB	BB	BB	BB	BB	null	CC	CC	CC	CC	CC	CC	CC	null	BB	BB	BB	BB	CC	CC	CC	CC	CC	CC	BC	CC	CC	BC	BB	BB	BC	BC	BC	BC	BC
1.75	0	1350	0	BC	BC	BC	BC	BC	BC	BC	BC	BC	BC	BB	CC	CC	CC	CC	BB	null	CC	CC	CC	BC	BB	BB	BC	null	BC	BC	BC	BC	BC	BC	null	BB	BB	BB	BB	BC	BC	BC	BB	BB	BC	BC	CC	CC	CC
2.75	0	1356	0	BC	BC	BC	BC	BC	BC	BC	BC	BC	BC	BC	BC	BC	BC	BC	BB	null	CC	CC	CC	BC	BC	BC	BC	null	BC	BC	BC	BB	CC	BC	BC	BB	BB	BB	BB	BB	BB	BB	BB	BB	BC	BC	BC	BC	BC
0.036920464	1	1365	0	BB	BB	BB	BB	BC	BC	BC	BC	BC	BB	BB	CC	CC	CC	CC	BB	null	CC	CC	CC	BC	CC	BC	BC	null	BB	BB	BB	BB	BC	BC	BC	BC	BC	BC	BB	CC	CC	CC	BC	CC	BC	BC	BC	BC	BC
0.006825982	1	1370	0	CC	CC	CC	BC	BB	BB	BB	BB	BB	BB	BC	CC	CC	BC	BC	BB	null	CC	CC	CC	CC	BB	BB	BC	null	BC	BC	BC	BC	BC	BC	BB	BB	BB	BB	BB	BB	BB	BC	BB	BC	BC	BB	BB	BB	BB
3	0	1373	0	BC	BC	BC	CC	CC	CC	CC	CC	CC	CC	CC	CC	CC	CC	CC	BB	null	BC	BC	BC	BC	BC	BC	BB	null	BC	BC	BC	BB	BB	BB	BB	BB	BB	BB	BB	BC	BC	CC	BB	CC	CC	CC	CC	CC	CC
15.25	0	1377	0	CC	CC	CC	CC	CC	CC	CC	CC	CC	CC	CC	CC	CC	CC	CC	BB	null	CC	CC	CC	CC	BC	BC	BB	null	BB	BB	BB	BB	CC	CC	CC	CC	CC	CC	BC	BC	BC	BC	BC	BC	BC	BC	CC	CC	CC
1.463321772	1	1400	0	BC	BC	BC	CC	CC	CC	CC	CC	CC	CC	CC	BC	BC	BC	BC	BB	null	CC	BC	BC	BC	BB	BC	BC	null	BC	BC	BC	BC	CC	CC	CC	CC	CC	CC	CC	BC	BC	BC	BC	BC	BB	BB	BB	BB	BB
3.853841897	1	1401	0	BC	BC	BC	BC	BC	BC	BC	BC	BC	BC	CC	BC	BC	BC	CC	BB	null	CC	CC	CC	BC	BB	BB	BB	null	BC	BC	BC	CC	BC	BB	BB	BC	BC	BC	BC	BC	CC	BC	BC	BB	BC	BC	BC	BC	BC
0.112010734	1	1402	0	CC	CC	CC	CC	BC	BB	BC	BC	BC	CC	CC	CC	CC	CC	CC	BB	null	CC	CC	CC	CC	CC	CC	CC	null	BC	BC	BC	BB	BC	BC	CC	CC	CC	CC	CC	BC	BC	CC	CC	BC	BB	BB	BB	BB	BB
0	0	1403	0	BC	BC	BC	BC	BC	BC	BC	BC	BC	CC	CC	CC	CC	CC	CC	BB	null	CC	CC	BC	BB	BB	BB	BC	null	BC	BC	BC	BB	CC	CC	BC	BC	BC	BC	BC	BC	CC	BB	BB	BB	BC	BC	BC	BC	BC
0.333333333	0	1405	0	CC	CC	BB	BB	BB	BB	BB	BB	BB	BB	BB	BC	CC	CC	CC	BB	null	CC	CC	BC	BC	CC	CC	CC	null	CC	CC	CC	BC	BB	BB	BB	BB	BB	BB	BB	BB	BB	BB	BB	BB	BB	BB	BB	BB	BB
0.163018267	1	1406	0	CC	CC	CC	CC	CC	BC	BC	BC	BC	BB	BB	BC	BB	BB	BC	BB	null	CC	CC	CC	BB	BC	BC	BC	null	BC	BC	BC	BC	BB	BB	BC	BC	BC	BB	BB	BC	BC	BC	BB	CC	CC	CC	CC	CC	CC
0.027259781	1	1415	0	BC	BC	BC	BC	BB	BB	BB	BC	BC	BC	BC	CC	BC	BC	BC	BB	null	CC	CC	CC	CC	CC	CC	CC	null	CC	BC	BB	BB	CC	CC	CC	CC	CC	CC	BC	CC	CC	BC	BB	BC	BC	CC	CC	CC	CC
0.105854811	1	1429	0	BC	BC	BC	CC	CC	CC	CC	CC	CC	CC	CC	BC	BC	BC	BC	BB	null	CC	CC	CC	CC	BC	BC	BC	null	BC	BC	BC	BB	BC	BC	BC	BC	BC	BB	BB	BC	BC	BC	BB	BC	BC	BC	BC	BC	BC
1.75	0	1435	0	BC	BC	BC	BC	BC	BC	BC	BC	BC	BC	BC	CC	CC	CC	CC	BB	null	CC	BC	BC	BC	BC	BC	BC	null	BC	BC	BC	BC	CC	CC	CC	BC	BC	BC	BC	BC	BC	CC	CC	BC	BB	BB	BB	BB	BB
0.085889233	1	1440	0	BB	BB	BB	BB	BC	BC	BC	BC	BC	BC	BC	BC	BC	BC	BC	BB	null	CC	CC	CC	CC	BC	BC	BB	null	BB	BB	BC	BC	BC	BC	BC	BC	BB	BC	BC	BC	BC	BC	BC	BC	BB	BB	BC	BC	BC
2.231336794	1	1443	0	CC	CC	CC	CC	BC	BC	BC	BC	BC	BB	BB	CC	CC	CC	CC	BB	null	CC	BC	BC	BB	BC	BC	BC	null	BC	CC	CC	CC	CC	BC	BC	BC	BC	BC	BB	BB	BB	BB	BB	CC	BB	BB	CC	CC	CC
0	0	1450	0	BC	BC	BB	BB	BB	BB	BB	BB	BB	BB	BB	BC	BC	BC	BC	BB	null	CC	CC	CC	CC	BC	BC	BC	null	BC	BC	BC	BB	BC	BC	BC	BB	BB	BB	BB	BC	BC	BB	BB	BB	BC	BC	BC	BC	BC
0.014926887	1	1455	0	BC	CC	CC	BC	BC	BC	BC	BC	BC	CC	BC	CC	BC	BC	BC	BB	null	CC	CC	CC	CC	BC	BC	BC	null	BC	CC	CC	CC	BC	BB	BB	BB	BB	BB	BB	BB	BB	BC	BB	BB	BC	BC	BC	BC	BC
0.00136914	1	1461	0	CC	BC	BC	BC	BC	BB	BC	BC	BC	BC	BC	BC	BC	BC	BC	BB	null	CC	CC	CC	CC	CC	CC	CC	null	CC	CC	CC	BC	CC	CC	CC	CC	CC	null	BC	CC	CC	BB	BB	BB	BC	BC	BC	BC	BC
0.019117194	1	1473	0	BC	CC	CC	CC	BC	BC	BC	BC	BC	BC	CC	BB	BC	CC	CC	BB	null	CC	BC	BC	BC	BC	BC	BC	null	BC	BC	BC	CC	BC	BC	BC	BC	BC	BC	BC	BC	BC	CC	BB	BB	BB	BB	BB	BB	BB
3.046470042	1	1477	0	BB	BB	BB	BB	BB	BB	BB	BB	BB	BB	BB	BB	BC	CC	CC	BB	null	CC	CC	BC	BC	BB	BB	BB	null	BC	BC	BC	BC	BC	BC	BC	CC	CC	CC	BC	CC	CC	BC	BB	BC	BC	BC	BC	BC	BC
0.022497858	1	1478	0	BC	CC	BC	BC	BC	BC	BB	BB	BB	BC	CC	BC	BC	BC	BC	BB	null	CC	CC	CC	CC	BC	BC	BC	null	BC	BC	BC	BB	CC	CC	CC	CC	CC	BC	BB	BC	BC	BC	BB	BC	BC	BC	BC	BC	BC
0.038550458	1	1480	0	BC	BC	BC	BC	BC	BC	BC	BC	BC	BC	BC	BC	CC	CC	CC	BB	null	CC	CC	CC	CC	BC	BC	BC	null	BC	BC	BC	BC	BB	BB	BB	BB	BB	BB	BB	BC	BC	BC	BB	BB	BC	BC	BC	BC	BC
0.029650812	1	1489	0	BB	BB	BC	BC	BC	BC	BC	BC	BC	BC	BC	BC	BC	BC	CC	BB	null	CC	CC	CC	BC	BC	BC	BC	null	BC	BC	BC	BC	BC	BC	BB	BB	BB	BB	BB	BB	BB	BB	BC	BC	BB	BB	BC	BC	BC
1.5	0	1491	0	BC	BC	BC	BC	BC	BC	BC	BC	BC	CC	BC	BB	BC	BC	BC	BB	null	CC	CC	CC	BC	BB	BB	BB	null	BB	BB	BB	BB	BC	BC	BC	CC	CC	BC	BB	BC	BB	BB	BB	BB	BB	BC	BC	BC	BC
0.061097594	1	1496	0	BC	BC	BC	BC	CC	CC	CC	BC	BC	BC	BC	CC	CC	CC	CC	BB	null	CC	CC	BC	BC	CC	CC	CC	null	BC	BC	BC	CC	BB	BB	BC	BC	BC	BC	BB	CC	CC	BC	BC	BC	BB	BB	BB	BB	BC
0.098358056	1	1498	0	BC	BC	BB	BB	BB	BB	BB	BB	BC	BC	BC	BC	BC	BC	BC	BB	null	CC	CC	CC	BC	BB	BB	BB	null	BB	BB	BC	BC	BB	BB	BB	BC	BC	BC	BB	CC	CC	BC	BB	BB	BC	CC	CC	CC	CC
3.5	0	1518	0	BC	BC	BC	BC	BC	BC	CC	BC	BC	BC	BC	BB	BB	BB	BB	BB	null	CC	CC	BC	BC	CC	CC	CC	null	CC	CC	CC	CC	CC	BC	BC	BC	BC	BC	BB	BC	BC	BC	BB	BC	BB	BB	BB	BB	BB
8.75	0	1521	0	BC	BC	BC	BB	BB	BB	BB	BC	BC	BC	BC	BB	CC	CC	CC	BB	null	CC	BC	BC	BB	CC	CC	CC	null	BC	BC	BC	BC	BC	BC	CC	CC	CC	CC	BC	CC	CC	BB	BB	BB	BC	BC	BC	BC	BC
3.666666667	0	1530	0	BB	BB	BB	BB	CC	null	CC	CC	CC	CC	CC	BC	BC	BC	BC	BB	null	CC	CC	BC	BC	BC	BC	BB	null	BB	BB	BB	BB	BC	BC	BC	BC	BC	BC	BC	BC	BC	BB	BB	BC	BC	BC	BC	BC	BC
0.020579031	1	1539	0	CC	CC	CC	CC	BC	BC	BC	BC	BC	BC	BC	BC	BC	CC	CC	BC	null	CC	CC	CC	CC	BB	BB	BB	null	BB	BB	BB	CC	BC	BB	BB	BB	BB	BC	BC	BC	BC	CC	BB	BC	BC	BC	BC	BC	BC
1.702653996	1	1543	0	BB	BB	BB	BB	BB	BB	BB	BB	BB	BB	BC	BC	BC	BC	CC	BC	null	CC	CC	CC	BC	BC	BC	BB	null	BC	BC	BC	null	BC	BB	BC	BC	BC	BC	BC	CC	CC	BC	BB	BB	BC	BC	BC	BC	BC
4.25	0	1550	0	BC	CC	BC	BC	BC	BC	BC	BC	BC	BB	BB	CC	CC	CC	CC	BB	null	CC	CC	CC	BC	CC	CC	CC	null	CC	CC	CC	BB	BC	BC	BC	BC	BC	BB	BB	BB	BB	BC	BB	CC	BC	BC	CC	CC	CC
0.045762192	1	1566	0	BB	BB	BB	BB	BC	BC	BC	BC	CC	CC	CC	CC	CC	CC	CC	BB	null	CC	CC	CC	CC	BC	BC	BC	null	BC	BC	BC	CC	BC	BC	BC	BC	BC	BC	BB	CC	CC	BB	BB	BB	BC	BC	BC	BC	BC
0.00361261	1	1586	0	BC	BC	BC	BC	BC	null	CC	BB	BC	BC	BC	BC	BC	null	BC	BB	null	CC	CC	CC	BC	BC	BC	BC	null	BC	BC	BC	BC	BC	BB	BB	BB	BB	BB	BB	BC	BC	BC	BB	BC	BC	BC	BC	BC	BC
8.5	0	1598	0	CC	BC	BC	BC	BC	null	BC	BB	BC	BC	BC	BC	CC	null	CC	BB	null	CC	CC	BC	BC	BB	BC	BC	null	BC	BC	BC	BC	BB	BB	BC	BC	BC	BC	BB	BC	BB	BB	BB	BB	CC	CC	BC	BC	BC
8.333333333	0	1602	0	BC	BC	BC	BC	BC	null	BC	BB	BC	BC	BC	CC	CC	null	CC	BB	null	CC	CC	CC	CC	CC	CC	CC	null	BB	BB	BB	BC	CC	CC	BC	BB	BB	BB	BB	BC	BC	BC	BB	BC	CC	CC	CC	CC	CC
3.943407841	1	1615	0	BC	BC	BC	BC	BC	BC	BC	BC	BC	BC	BC	BC	BC	BC	BC	BB	null	CC	CC	CC	CC	BC	BC	CC	null	CC	CC	CC	CC	BB	BB	BB	BB	BB	BB	CC	CC	CC	BC	BC	BC	BC	BB	BB	BB	BB
1.75	0	1622	0	BC	BC	BB	BB	BC	null	BC	BB	BC	BC	BC	BC	CC	null	CC	BB	null	CC	CC	CC	CC	CC	CC	CC	null	CC	CC	CC	BC	BC	BC	BC	CC	CC	CC	BC	BC	BC	BB	BC	BC	BB	BB	BB	BB	BB
14.75	0	1626	0	BC	BC	BC	BB	BB	BB	BB	BB	BC	BC	BC	CC	CC	null	CC	BB	null	CC	CC	CC	BC	BC	BC	BC	null	BC	BC	BC	BB	BC	CC	CC	CC	CC	BC	BB	BC	BC	BC	BB	BB	CC	CC	CC	CC	CC
5.25	0	1644	0	BB	BB	BC	BC	BC	null	BC	BB	BC	BC	CC	BC	BC	null	BC	BB	null	BC	BC	BC	BC	BC	CC	CC	null	BC	BC	BC	BC	CC	CC	BC	BC	BC	BC	BB	BB	BB	BB	BB	BC	BC	BC	BC	BC	BC
3	0	1648	0	BC	BC	CC	CC	CC	null	CC	CC	CC	CC	BC	BC	BC	null	CC	BB	null	CC	CC	CC	CC	BC	BC	BC	null	BC	BC	BC	BC	BC	BC	BC	BC	BC	BC	BB	CC	CC	BC	BB	BB	BB	BB	BC	BC	BC
4.333333333	0	1662	0	BB	BB	BB	BB	BB	null	BB	BB	BB	BB	BB	BC	BC	null	BC	BB	null	CC	CC	CC	BB	CC	BC	BC	null	BC	BC	BB	BC	BB	BB	BC	BC	BC	CC	BC	CC	CC	CC	BB	CC	BC	BC	BC	BC	BC
5	0	1663	0	null	null	null	null	null	null	null	null	null	null	null	null	null	null	null	null	null	null	null	null	null	null	null	null	null	null	null	null	null	null	null	null	null	null	null	null	null	null	null	null	null	null	null	null	BC	BC
0.070940265	1	1664	0	CC	BC	BC	BC	BC	null	null	BB	BC	BC	BC	BB	BC	null	CC	BB	null	CC	CC	CC	CC	BB	BB	BB	null	BC	BC	CC	CC	CC	BC	BC	BC	BC	BB	BB	BB	BB	BC	BB	BC	BC	BB	BB	BB	BB
0.427462275	1	1670	0	BC	CC	CC	CC	CC	null	CC	CC	BC	BC	BB	BC	CC	null	CC	BB	null	CC	CC	CC	CC	BC	BC	BC	null	BB	BB	BB	BB	BC	BC	BC	BC	BC	BC	BB	BB	BB	BC	BB	BC	CC	CC	CC	CC	CC
0.084074582	1	1671	0	BC	CC	CC	CC	CC	null	CC	CC	CC	CC	CC	BC	BC	null	CC	BB	null	CC	CC	CC	CC	BC	BC	BC	null	BC	BC	CC	CC	BC	BC	BB	BC	BC	BC	BC	BC	BC	BB	BB	BB	BB	BC	BC	BC	BC
0.102503695	1	1673	0	BC	BC	BC	BC	BC	null	BC	BB	BC	CC	BC	BC	BC	null	BC	BB	null	CC	CC	CC	BB	CC	CC	CC	null	CC	CC	CC	CC	BB	BB	BC	BC	BC	BC	BC	CC	CC	BC	BB	BC	CC	CC	CC	CC	CC
0.006649694	1	1674	0	BB	BB	BC	CC	CC	null	BC	BB	BC	BC	BC	CC	CC	null	CC	BB	null	CC	BC	BC	BC	BC	BC	BC	null	BC	BC	BC	BC	BC	BC	BC	BC	BC	BC	BB	BC	BC	BC	BB	BB	BB	BB	BB	BB	BB
9.666666667	0	1678	0	BB	BB	BC	BC	BC	null	BC	BB	BC	BC	BB	CC	CC	null	CC	BB	null	CC	BC	BB	BB	BB	BC	BC	null	BC	BC	BC	CC	CC	CC	BC	BC	BC	BC	BC	CC	CC	BC	BB	BB	BC	BC	BC	BC	BC
0.006764133	1	1684	0	BB	BB	null	BB	CC	null	CC	CC	BC	BC	BB	CC	CC	null	CC	BB	null	CC	CC	CC	CC	CC	CC	CC	null	BC	BB	BB	BB	BB	BB	BC	BC	BC	CC	BC	CC	CC	CC	BB	CC	BC	BC	BB	BB	BB
2.333333333	0	1688	0	BB	BB	BB	BB	BB	BB	BB	BB	BB	BB	BB	CC	CC	CC	CC	BB	null	CC	CC	CC	BC	BC	BC	BC	null	CC	CC	CC	CC	CC	CC	CC	CC	BC	BC	BC	CC	CC	BC	BB	BB	BB	BB	BB	BB	BB
0.013459103	1	1690	0	CC	CC	CC	BC	BC	BC	BC	BC	CC	CC	CC	BB	BB	BB	BB	BB	null	CC	CC	BC	BB	BB	BB	BB	null	BB	BC	BC	BC	BB	BB	BC	BC	BC	BC	BB	BC	BC	CC	BB	CC	BB	BB	BB	BB	BB
0.007428203	1	1692	0	CC	CC	CC	BC	BC	BC	BC	BC	BC	BC	BC	CC	CC	CC	CC	BB	null	CC	CC	CC	BC	BC	BC	BC	null	BC	BB	BB	BB	CC	CC	CC	CC	BC	BC	BB	BB	BB	BB	BB	BB	BB	BB	BB	BB	BB
0	1	1694	0	BC	BC	BC	BC	BC	BC	BC	BC	BC	BC	BB	BB	BB	BC	BC	BB	null	CC	CC	CC	CC	BC	BC	BC	null	BC	BC	BB	BB	BB	BB	BB	BB	BB	BB	BB	BC	BC	BC	BB	BC	BB	BB	BB	BB	BB
0.042842506	1	1697	0	BC	BC	BC	BC	BC	BC	BC	BC	BC	CC	BC	BC	BC	BC	BC	BB	null	CC	BC	BC	BC	CC	CC	CC	null	BC	BC	BC	BC	CC	BB	BB	BB	BB	BB	BB	BC	BC	BC	BB	BB	BC	BB	BB	BB	BB
3.333333333	0	1699	0	CC	CC	CC	CC	CC	BC	BC	BC	BC	BC	BC	BC	BC	BC	BC	BB	null	CC	CC	CC	BC	CC	CC	CC	null	BC	BC	BC	BC	CC	BC	BC	BC	BC	BC	BB	BB	BB	CC	BB	BC	BC	BC	BC	BC	BC
0.055975641	1	1715	0	BC	BC	BC	BC	CC	CC	CC	CC	CC	BC	BC	BC	BC	BC	BC	BB	null	CC	CC	CC	BC	BC	BC	BC	null	BC	BC	BC	BC	BC	BC	BC	BB	BB	BC	BC	BC	BC	BC	BB	BC	BC	CC	BC	BC	BC
0.020923694	1	1729	0	CC	CC	CC	CC	CC	CC	CC	CC	CC	CC	CC	CC	CC	CC	CC	BB	null	CC	CC	CC	BC	BC	BC	BC	null	BC	BB	BC	BC	BC	BB	BB	BB	BB	BB	BB	BC	BC	BC	BC	CC	CC	CC	CC	CC	CC
0.012123749	1	1730	0	CC	CC	CC	CC	CC	CC	BC	BB	BB	BB	BB	BC	BC	BC	BC	BB	null	CC	CC	CC	CC	BC	BC	BC	null	BC	BC	BC	BC	BC	BC	BC	BC	BC	BC	BB	BC	BC	BB	BB	BB	BC	BC	BC	BC	BC
0.048369073	1	1736	0	BC	BC	BC	BC	BB	BB	BB	BC	BC	BC	CC	CC	CC	CC	CC	BB	null	CC	CC	CC	BC	BC	BC	BC	null	BB	BB	BB	BC	BB	BB	BB	BC	BC	BC	BB	BC	BC	CC	BB	BB	BC	BC	BC	BC	BC
20.25	0	1737	0	CC	BC	BC	BC	BC	BC	BC	BC	BC	BB	BB	BB	BB	BB	BC	BB	null	CC	CC	CC	BC	null	BC	BB	null	BB	BB	BB	BC	CC	CC	CC	CC	CC	CC	BB	BC	BC	BC	BB	BB	BC	BC	CC	CC	CC
1.5	0	1739	0	BC	BC	BC	BC	BB	BB	BB	BC	BC	BC	BC	BC	BC	CC	CC	BB	null	CC	CC	CC	BC	BC	BC	BC	null	BC	BC	BC	BC	BC	BC	BC	BC	BC	BC	BB	BB	BB	BB	BB	BB	BB	BB	BC	BC	BC
0.012951056	1	1747	0	BC	BC	BC	BC	BC	null	BC	BB	BC	BC	BC	BC	BC	null	CC	BB	null	CC	CC	CC	BB	BC	BC	BC	null	BC	BC	CC	CC	BC	BC	BC	BC	BB	BB	BB	CC	CC	BB	BB	BB	BC	BC	BC	BC	BC
3.666666667	0	1752	0	BC	BC	BC	CC	BC	null	BC	BB	BC	BC	BB	BC	CC	null	CC	BB	null	CC	CC	CC	BC	CC	CC	CC	null	CC	CC	CC	CC	BC	BC	BC	CC	CC	CC	CC	CC	CC	BC	BB	BC	BC	BC	BC	BC	BC
0	0	1761	0	BC	BC	BC	BC	BC	null	CC	CC	CC	BC	BC	BB	BB	null	BC	BB	null	CC	CC	CC	BC	BC	BC	BC	null	BC	BC	BC	BB	BC	CC	CC	CC	CC	CC	BB	BC	BC	BC	BB	BC	BC	BC	BB	BB	BB
1	0	1763	0	BC	BC	CC	CC	CC	null	CC	CC	CC	CC	CC	BB	BC	null	CC	BB	null	CC	CC	CC	BC	BC	BC	BC	null	CC	CC	CC	CC	BC	BB	BB	BC	BC	BC	BC	BC	BC	BB	BB	BC	BC	BC	BC	BC	BC
5.105476024	1	1778	0	BC	BC	BC	BC	BC	null	BC	BB	BC	BB	BB	BC	BC	null	CC	BB	null	CC	BB	BB	BB	CC	CC	CC	null	CC	CC	CC	CC	CC	CC	CC	CC	CC	CC	BB	CC	BC	BB	BB	BB	BB	BB	BC	BC	BC
1	0	1780	0	BB	BC	CC	CC	CC	null	CC	CC	CC	CC	BC	BB	BB	null	BB	BB	null	CC	CC	CC	BC	BC	BC	BB	null	BB	BB	BC	BC	BB	BB	BC	BC	BC	BC	BC	BC	BC	BB	BB	BB	BB	BB	BB	BB	BB
0	0	1783	0	CC	CC	CC	CC	CC	null	CC	CC	CC	CC	BC	BC	BC	null	BC	BB	null	CC	CC	BC	BC	BB	BB	BB	null	BB	BC	BC	BC	BB	BB	BB	BB	BB	BB	BC	BC	BC	BB	BB	BB	BB	BB	BB	BB	BB
0.1747497	1	1784	0	CC	CC	BC	BC	BC	null	BC	BB	BB	BB	BB	BC	BC	null	CC	BB	null	CC	CC	CC	CC	BC	BC	BB	null	BB	BB	BB	BB	BC	BC	BC	CC	CC	CC	BC	CC	CC	BC	BC	BC	BB	BB	BC	BC	BC
2.75	0	1799	0	BC	BC	CC	CC	CC	null	CC	CC	CC	BC	BC	BC	BC	null	CC	BB	null	CC	CC	CC	CC	BC	BC	BC	null	BC	BC	BC	BC	CC	CC	CC	CC	CC	CC	BB	BC	BC	BB	BB	BB	BB	BB	BB	BB	BB
0.091570847	1	1807	0	BB	BB	BB	BB	BB	null	BB	BB	BB	BB	BC	CC	CC	null	CC	BB	null	CC	CC	BC	BC	BC	BC	BB	null	BB	BB	BB	BB	BC	BC	BC	BC	BC	BC	BB	CC	CC	CC	BB	BC	BC	BC	BC	BC	BC
7.5	0	1814	0	BB	BB	BC	CC	CC	null	CC	CC	CC	CC	BC	CC	CC	null	CC	BB	null	CC	BC	BC	BC	CC	CC	CC	null	CC	CC	BC	BC	BC	BB	BB	BB	BB	BC	BB	CC	CC	BC	BB	BB	BB	BB	BC	BC	BC
0.647359628	1	1816	0	BC	BC	null	BC	BC	null	BC	BB	BC	BC	CC	BB	BC	null	CC	BB	null	CC	CC	CC	BC	BB	BB	BB	null	BB	BB	BB	BB	BC	BC	BC	BC	BC	BC	BB	BC	BC	BC	BB	BB	BC	BC	BC	BC	BC
3.5	0	1818	0	BC	BC	BB	BC	BC	null	BC	BB	BC	BC	BC	BB	BB	null	BC	BB	null	CC	CC	CC	CC	BC	BC	BC	null	BC	BC	BC	BC	BC	BC	BC	BC	BC	CC	BC	CC	CC	BC	BB	BB	BB	BB	BC	BC	BC
1.140845704	1	1844	0	BC	BC	BC	BC	BC	null	BC	BB	BC	BC	BC	BB	BB	null	BC	BB	null	CC	CC	CC	CC	CC	CC	BC	null	BB	BC	BC	CC	CC	BC	BC	BC	BC	BB	BB	BC	BC	BC	BB	BC	BC	BC	BC	BC	BC
3.469767548	1	1847	0	CC	CC	BC	BC	BC	null	BC	BB	BC	BC	BC	CC	CC	null	CC	BB	null	CC	CC	CC	BC	BC	BB	BB	null	BB	BB	BB	BC	BB	BB	BB	BC	BC	BC	BB	BC	BC	BC	BB	BC	BC	CC	CC	CC	CC
0.268682957	1	1854	0	BB	BB	BC	BC	BC	null	BC	BB	BC	BC	BB	CC	CC	null	CC	BB	null	CC	CC	CC	BC	BC	BC	BC	null	BC	BC	BC	BC	BB	BB	BB	BB	BB	BB	BB	BC	BC	BC	BB	BC	BC	BC	CC	CC	CC
0.24088474	1	1868	0	BC	BC	BC	BC	BC	null	BC	BB	BC	BC	BC	CC	CC	null	CC	BB	null	CC	CC	CC	CC	CC	CC	CC	null	CC	CC	CC	CC	BC	BC	BC	BC	BC	BC	BB	BB	BB	BB	BB	BC	BC	BC	BC	BC	BC
2.722980705	1	1892	0	BC	BC	BC	CC	CC	null	CC	CC	CC	CC	CC	BC	BC	null	BC	BB	null	CC	CC	BC	BC	BC	BC	CC	null	CC	CC	CC	BC	BB	BB	BB	BB	BB	BB	BB	BC	BC	BB	BB	BB	BC	CC	CC	CC	CC
0	0	1911	0	BC	CC	CC	CC	CC	null	BC	BB	BC	CC	CC	BC	BC	null	BC	BB	null	CC	CC	CC	CC	BC	BC	BC	null	BC	BC	BC	BC	BC	BC	BC	BC	BC	CC	BC	BC	BC	BC	BC	BC	BB	BB	BC	BC	BC
12.75	0	1937	0	CC	CC	CC	CC	BC	null	BC	BB	BB	BB	BC	CC	CC	null	CC	BB	null	CC	CC	BC	null	BB	BB	BC	null	BC	BC	BC	BB	CC	BC	BC	BC	BC	BC	BB	BC	BC	BC	BB	BC	CC	CC	CC	CC	CC
0.02088203	1	1947	0	BC	BC	BB	BC	BC	null	CC	CC	BC	BC	BC	CC	CC	null	CC	BB	null	CC	CC	CC	BC	BC	BC	CC	null	CC	CC	CC	CC	BC	BC	BB	BB	BB	BB	BB	BB	BB	BC	BB	BC	BC	BC	BC	BC	BC
4	0	1950	0	BB	BB	BB	BC	BC	null	BC	BB	BB	BB	BB	BC	BC	null	BC	BB	null	CC	CC	CC	BC	BB	BB	BB	null	BC	CC	CC	CC	CC	CC	CC	CC	CC	CC	CC	CC	CC	BC	BB	CC	BC	BC	CC	CC	CC
0.039367733	1	1955	0	BC	BC	BC	BC	BC	null	CC	CC	CC	BC	BC	CC	CC	null	CC	BB	null	CC	BC	BC	BC	BC	BC	BC	null	BC	BC	BC	BC	BC	BB	BB	BB	BB	BB	BB	BB	BB	BC	BB	BC	BB	BB	BB	BB	BB
0.11799374	1	1957	0	BB	BB	BB	BC	BC	null	BC	BB	BC	BC	BC	BC	BC	null	CC	BB	null	CC	BC	BC	BC	BC	BC	CC	null	BC	BC	BC	BC	BC	BC	BC	BC	BC	BB	BB	BB	BB	BC	BB	BB	BC	BC	CC	CC	CC
0.828543666	1	1960	0	CC	CC	CC	BC	BB	null	BB	BB	BB	BB	BB	BC	CC	null	CC	BB	null	CC	CC	CC	CC	CC	CC	CC	null	CC	CC	CC	BC	CC	CC	CC	CC	CC	CC	BC	CC	CC	CC	BB	BB	BC	BC	BB	BB	BB
0.089504414	1	1962	0	BC	BC	BC	BC	BC	null	BC	BB	BC	BC	BC	CC	CC	null	CC	BB	null	CC	CC	CC	CC	CC	CC	CC	null	BB	BB	BB	BB	BC	BC	BC	BC	BC	BC	BC	BB	BC	BC	BB	BB	BC	BB	BB	BB	BB
0.547957923	1	1977	0	BB	BB	BB	BB	CC	CC	CC	CC	CC	BC	BC	BB	BB	BC	BC	BB	null	CC	CC	CC	CC	BC	BC	BC	null	CC	CC	CC	BC	CC	CC	CC	CC	BC	BC	BB	BC	BC	BC	BB	BC	BC	BC	BC	BC	CC
0.75	0	1993	0	BC	BC	BC	BC	CC	CC	CC	BC	BC	BB	BB	BB	BB	BC	CC	BB	null	CC	BC	BC	BC	BB	BC	BC	null	BC	BB	BB	BC	BB	BB	BC	BC	BC	BC	BC	BC	BC	CC	BC	CC	BC	BB	BC	BC	BC
0.334365964	1	1997	0	BC	BC	BC	BC	BC	BC	BC	BB	BB	BB	BC	BC	BB	BB	BC	BB	null	CC	CC	CC	CC	BC	CC	CC	null	BC	BC	BC	BC	BC	BC	BC	BC	CC	CC	BC	CC	CC	BC	BC	BC	BB	BB	BC	BC	BC
0.21158306	1	2016	0	BC	BC	BC	BC	BC	BC	BC	BC	BC	CC	CC	BC	CC	CC	CC	BB	null	CC	CC	BC	BC	BB	BB	BB	null	BB	BB	BB	BB	CC	CC	null	CC	CC	CC	BC	BC	BC	CC	BC	CC	BC	BC	CC	CC	CC
0.046566843	1	2021	0	CC	CC	null	BC	BC	BC	BC	CC	CC	CC	BC	BC	BC	BC	CC	BB	null	CC	null	CC	CC	BC	BB	BB	null	BB	BB	BC	BC	BC	BC	BC	BC	BC	BC	BC	BC	BB	CC	BC	BC	BC	BC	CC	CC	CC
0.020622274	1	2046	0	BB	BB	BB	BB	BB	BB	BB	BB	BB	BB	BB	BB	BB	BC	BC	BB	null	CC	CC	CC	CC	BC	BC	BC	null	CC	CC	CC	CC	CC	BC	BC	BC	BC	BB	BB	BC	BC	BC	BB	BB	BB	BB	BB	BB	BB
0.17356988	1	2055	0	BC	CC	CC	BC	BC	BC	BC	BC	BC	CC	CC	BC	BC	BC	BC	BB	null	CC	CC	CC	CC	BC	BB	BB	null	BB	BB	BB	BB	BB	BC	BC	BC	BC	BC	BC	BC	BC	BC	BB	BC	BC	BC	BC	BC	BC
0	0	2056	0	BC	BC	CC	CC	BC	BC	BC	BC	CC	CC	BC	BC	CC	CC	CC	BB	null	CC	CC	BC	BC	BC	BC	BB	null	BB	BB	BB	BC	BB	BB	BB	BB	BC	BC	BC	BC	BC	CC	BC	BC	BB	BB	BC	BC	BC
4.25	0	2058	0	BB	BB	BB	BB	BB	BB	BC	BC	BC	BC	CC	BC	CC	CC	CC	BB	null	CC	BC	BC	BC	BC	BC	BC	null	BC	BC	BB	BB	BC	BC	BC	BC	CC	CC	BC	BC	BC	BB	BB	BC	BC	BC	BC	BC	BC
1.666666667	0	2066	0	BC	BC	BC	BC	BB	BB	BB	BB	BB	BC	BC	CC	CC	CC	CC	BB	null	CC	CC	CC	BC	CC	CC	BC	null	BC	CC	CC	CC	BB	BB	BB	BB	BB	BB	BB	BC	BC	CC	BB	BC	CC	BC	BC	BC	BC
0.142794139	1	2081	0	BC	BC	CC	BC	BC	BC	BC	BC	BC	BB	BB	BC	BC	CC	CC	BB	null	CC	CC	CC	CC	BC	BC	BC	null	BB	BB	BB	BC	CC	CC	CC	CC	CC	BC	BB	BC	BC	BB	BB	BB	BB	BB	BB	BB	BB
0.050136763	1	2087	0	CC	CC	BC	BC	BC	null	BC	BB	BC	BC	CC	BC	BC	null	CC	BB	null	CC	CC	CC	BC	CC	BC	BC	null	BC	BC	CC	CC	BC	CC	CC	CC	CC	CC	BC	CC	CC	BB	BB	BC	BC	BC	BC	BC	BC
0	0	2091	0	CC	BC	BB	BB	BB	null	BC	BB	BC	CC	BC	CC	CC	null	CC	BB	null	CC	CC	BC	BB	BB	BB	BB	null	BB	BB	BB	BC	BC	BC	BC	CC	CC	CC	BC	CC	CC	BC	BB	BC	BC	BC	BC	BC	BC
3.5	0	2092	0	BC	BC	BC	BC	BC	null	BC	BB	BC	BC	BC	BB	BB	null	BC	BB	null	CC	CC	CC	BC	BB	BB	BC	null	BC	BC	BC	BB	BC	CC	CC	CC	CC	CC	BC	CC	BC	BB	BB	BB	BC	BC	BC	BC	BC
0.021390486	1	2096	0	CC	BC	BC	BC	BC	null	BC	BB	BC	CC	CC	BB	BB	null	BC	BB	null	CC	CC	CC	BC	BC	BC	BC	null	CC	CC	CC	CC	CC	CC	CC	CC	CC	BC	BC	BC	BC	BC	BB	BC	BC	BC	BC	BC	BC
0.007244793	1	2126	0	BB	BB	BB	BB	BB	BB	BB	BB	BB	BB	BB	BC	BC	BC	CC	BB	null	CC	CC	BC	BC	CC	CC	CC	null	CC	CC	BC	BC	BC	BC	BC	BB	BB	BB	BB	BC	BC	BC	BC	BB	BB	BB	BB	BB	BB
2	0	2133	0	BB	BB	BB	BB	BB	BB	BB	BB	BB	BC	BC	BC	CC	CC	CC	BB	null	CC	BB	BB	BB	BC	BC	CC	null	CC	CC	CC	BB	CC	CC	CC	CC	CC	CC	BC	CC	CC	BB	BB	BC	BC	BC	CC	CC	CC
7	0	2137	0	BB	BB	BB	BB	BB	BB	BB	BB	BB	BB	BB	CC	CC	CC	CC	BB	null	CC	CC	CC	CC	BC	BC	BC	null	BB	BB	BC	BC	BB	BB	BB	BC	BC	CC	BC	CC	CC	BC	BB	BB	BB	BB	BB	BB	BB
5	0	2138	0	BB	BB	BB	BC	BC	BC	BC	BC	BC	BC	BB	BC	BC	BC	BC	BB	null	CC	CC	CC	CC	CC	CC	BC	null	BC	BC	BC	BC	BC	BC	BC	BC	BC	BC	BB	BC	BC	BC	BB	BC	BC	BC	BC	BC	BC
2.054428128	1	2141	0	CC	CC	CC	CC	BC	BB	BB	BB	BB	BB	BB	BC	BC	BC	BC	BB	null	CC	BC	BC	BC	BB	BB	BB	null	BC	BC	BC	BC	BC	BC	BC	BC	BC	BC	BB	CC	BC	BB	BB	BB	BC	BC	CC	CC	CC
0.096416886	1	2148	0	BC	BC	BC	BB	BB	BB	BB	BB	BB	BC	BC	CC	CC	CC	CC	BB	null	BC	BC	BC	BC	CC	BC	BC	null	BC	BC	BC	BC	BC	BB	BB	BB	BB	BB	BB	BC	BC	CC	BB	BB	BC	BC	BC	BC	BC
2.25	0	2162	0	BB	BB	BB	BB	BC	BC	BC	BC	BC	BC	BB	BC	BC	BC	BC	BB	null	CC	BC	BC	BB	BB	BB	BB	null	BC	BC	BC	BC	BB	BB	BB	BB	BC	BC	BC	CC	CC	CC	BB	BC	CC	BC	BC	BC	BC
0.184528836	1	2195	0	CC	CC	CC	BC	BC	BC	BC	BC	BC	BC	BC	CC	CC	CC	CC	BB	null	CC	CC	CC	CC	BC	BC	BC	null	BC	BC	BB	BB	BC	BC	BC	BC	BC	BC	BB	BC	BC	CC	BC	BC	BC	BC	CC	CC	CC
3	0	2197	0	BB	BC	BC	BC	BC	BC	BC	BC	BC	BC	BC	BC	CC	CC	CC	BB	null	CC	CC	BC	BB	BC	BC	BC	null	BC	BC	BC	BC	BC	BC	BC	BC	BB	BB	BB	BC	BC	BC	BC	BC	BB	BB	BC	BC	BC
0.088301952	1	2208	0	BC	BC	BC	BB	BB	BB	BB	BB	BB	BB	BC	CC	CC	CC	CC	BB	null	CC	CC	CC	CC	BB	BB	BB	null	BB	BB	BB	BB	BC	BB	BB	BC	BC	BC	BB	CC	CC	BC	BB	BB	BB	BB	BB	BB	BC
0.025354593	1	2224	0	BB	BB	BC	BC	BC	null	BC	null	BC	BC	BC	CC	CC	null	CC	BB	null	CC	BC	BC	BB	BB	BB	BB	null	BC	BC	BC	BC	CC	CC	CC	CC	BC	BC	BB	BC	BB	CC	BB	BB	BC	BC	BC	BC	BC
3.5	0	2235	0	BC	BC	BC	BC	BC	null	BB	null	BB	BB	BB	BB	BB	null	CC	BB	null	CC	CC	CC	BC	BB	BB	BB	null	BB	BB	BB	BB	BC	BB	BC	BC	BC	BC	BB	BC	BC	CC	BB	BC	BC	BC	BC	BC	BC
5.5	0	2242	0	BC	BC	BC	BB	BC	null	BC	null	BC	BB	BB	BC	CC	null	CC	BB	null	CC	BC	BC	BC	BC	BC	BC	null	BC	BC	BC	BC	BC	BC	BC	BC	BC	CC	BC	CC	CC	BB	BB	BC	CC	CC	CC	CC	CC
0.066524075	1	2243	0	CC	CC	CC	BC	BC	null	BC	null	BC	BC	CC	BC	BC	null	BC	BB	BB	CC	CC	CC	CC	BB	BB	BB	null	BB	CC	CC	CC	BB	BB	BB	BB	BB	BC	BC	CC	CC	CC	BB	BB	BC	BC	BC	BC	BC
0.25	0	2247	0	BB	BC	BC	BC	BC	null	BC	BC	BC	BC	BB	BC	BC	null	CC	BB	null	CC	null	CC	CC	CC	CC	CC	null	CC	CC	CC	CC	BC	null	BB	BC	BC	BC	BB	BC	BC	BB	BB	BB	BB	BC	BC	BC	BC
1.75	0	2248	0	BC	BC	BC	BC	BC	null	BC	BC	BC	BC	BC	BC	BC	null	CC	BB	null	CC	CC	BC	BC	CC	CC	CC	null	CC	CC	CC	CC	BC	BB	BB	BB	BB	BB	BB	BB	null	CC	BB	BC	CC	CC	null	CC	CC
0.041937896	1	2252	0	BC	BC	BC	BC	BB	null	BB	BB	BC	BC	BC	BC	BC	null	BC	BB	null	CC	CC	CC	CC	BC	BC	BC	null	BC	BC	BC	CC	BC	BB	BB	BB	BB	BB	BB	CC	CC	CC	BC	BB	BC	BC	BC	BC	BC
0.166984444	1	2261	0	BC	BC	BC	BC	BC	null	BC	BC	BB	BB	BC	BC	BC	null	CC	BB	null	CC	CC	BC	CC	BC	BC	BC	null	BC	BC	BC	BC	BB	BB	BB	BB	BB	BB	BB	BC	BC	BC	BC	BC	BC	BC	CC	CC	CC
20.5	0	2277	0	BC	BC	CC	CC	CC	null	CC	CC	CC	CC	CC	BC	BC	null	CC	BB	null	CC	CC	CC	BC	CC	CC	CC	null	CC	CC	CC	CC	BC	BC	BC	BC	BC	BC	BC	BB	BB	CC	BB	BC	CC	CC	CC	CC	CC
0.098417268	1	2281	0	BC	BC	CC	CC	CC	null	CC	null	BC	BC	BC	CC	CC	null	CC	BB	null	CC	CC	BC	BC	CC	CC	CC	null	CC	CC	CC	BC	CC	CC	CC	BC	BC	BC	BB	CC	CC	CC	BB	BC	BC	BC	BC	BC	BC
0.521826785	1	2290	0	CC	CC	CC	CC	CC	null	CC	null	null	BC	BB	CC	CC	null	CC	BB	null	CC	CC	CC	BC	BC	BC	BC	null	BC	CC	CC	CC	CC	CC	CC	CC	CC	CC	CC	BC	BC	BB	BB	BB	BC	BC	BC	BC	BC
0.27787645	1	2293	0	BC	BC	BC	BC	CC	null	CC	null	CC	BC	BB	BC	BC	null	BC	BB	null	CC	CC	CC	CC	BC	BC	BB	null	BB	BB	BC	BC	BB	BB	BB	BB	BB	BC	BC	BC	BC	BB	BB	BB	CC	CC	CC	CC	CC
0.02031829	1	2296	0	BB	BB	CC	CC	CC	null	CC	CC	CC	CC	CC	CC	CC	null	CC	BB	null	CC	CC	BC	BC	CC	CC	CC	null	BC	BC	BC	BC	BB	BC	BC	BC	BC	BC	BC	BC	BB	BB	BB	BB	CC	CC	CC	CC	CC
16.7598529	1	2333	0	BB	BB	BB	BB	BB	null	BC	BC	BC	BC	BC	BC	BC	null	BC	BB	null	BB	BB	BB	BC	BC	BC	BC	null	BC	BC	BC	BC	BB	BB	BC	BC	BC	BC	BC	BC	BC	BC	BB	BC	BC	BC	BC	BC	BC
3.25	0	2355	0	CC	CC	CC	CC	BC	null	BC	BC	BC	BB	BB	BC	BC	null	BC	BB	null	CC	CC	CC	BB	BC	BC	BB	null	BB	BB	BC	BC	CC	CC	CC	CC	CC	BC	BB	BC	BB	CC	BB	CC	BC	BC	BC	BC	BC
0.25	0	2359	0	BB	BB	CC	CC	CC	null	CC	CC	BC	BC	BB	BC	BC	null	BC	BB	null	CC	CC	CC	CC	BB	BC	BC	null	BC	BC	BB	BB	BC	BC	BC	BB	BB	BB	BB	BB	BB	BB	BB	BB	BB	BB	BB	BB	BB
0.011441788	1	2362	0	CC	CC	CC	CC	CC	null	CC	CC	CC	CC	CC	BC	CC	null	CC	BB	null	CC	CC	CC	CC	CC	CC	CC	null	CC	CC	CC	CC	BC	BC	CC	CC	CC	BC	BB	BC	BC	BB	BB	BB	BC	BC	BC	BC	BC
2	0	2370	0	BC	BC	BC	BC	BC	null	BC	BC	BC	BC	BC	BC	BC	null	BC	BB	null	CC	CC	CC	CC	BC	BC	BC	null	BC	BB	BB	BB	BB	BB	BB	BB	BB	BB	BB	BB	BB	BB	BB	BB	BB	BB	BB	BB	BB
0.666666667	0	2372	0	BB	BC	CC	CC	CC	null	CC	CC	CC	CC	BC	BC	BC	null	CC	BB	null	CC	CC	null	BC	BB	BB	BB	null	BC	BC	BC	BC	BB	BB	BB	BB	BC	CC	CC	CC	CC	BC	BC	BB	BC	BB	BB	BB	BB
0.002704187	1	2399	0	BC	BC	BC	BC	BC	null	BC	BB	BB	BB	BB	BB	BB	null	BB	BB	null	CC	CC	CC	CC	BC	BC	BB	null	BB	BB	BB	BB	BC	BC	BC	BC	BC	BC	BB	BC	BC	CC	BC	BC	BB	BB	BB	BB	BB
0.21770041	1	2412	0	BB	BB	BB	BB	BB	null	BC	CC	BC	BC	BC	CC	CC	null	CC	BB	null	CC	CC	CC	BC	CC	CC	BC	null	BC	BC	BC	BB	CC	CC	CC	CC	CC	CC	BC	CC	CC	BC	BB	BB	BB	BB	BB	BB	BB
0.061926289	1	2417	0	CC	CC	CC	CC	CC	null	BC	BC	BC	BC	BC	BC	BC	null	BC	BB	null	CC	CC	CC	BC	BC	BC	BC	null	CC	CC	CC	CC	CC	CC	BC	BC	BC	BB	BB	BC	BC	BC	BB	BB	BB	BB	BC	BC	BC
28	0	2436	0	BB	BC	BC	BC	BC	null	BC	BB	BB	BB	BB	BB	BB	null	BC	BB	null	CC	CC	CC	CC	CC	BC	BB	null	BB	BB	BB	BB	BC	BC	BC	BC	BC	BC	BC	BC	BC	BC	BB	BB	BC	BC	CC	CC	CC
0.00997926	1	2440	0	BB	BB	BB	BB	BB	null	BB	BB	BB	BB	BC	CC	CC	null	CC	BB	null	CC	CC	BC	BC	BB	BB	BB	null	BB	BB	BB	BB	CC	CC	CC	CC	BC	BC	BB	BB	BB	BB	BB	BC	BC	BC	BC	BC	BC
0.270747825	1	2441	0	BB	BC	BC	CC	CC	null	CC	CC	CC	CC	CC	BC	BC	null	CC	BB	null	CC	CC	CC	BC	BC	BC	BC	null	BC	BC	BC	BC	BC	BC	BC	BB	BB	BB	BB	CC	CC	BC	BB	BC	CC	CC	CC	CC	BC
0.014911779	1	2443	0	BC	BC	BC	BC	BC	null	BC	BC	BC	BB	BB	BB	BC	null	BC	BB	null	CC	CC	CC	BB	BC	BC	BC	null	BC	BC	BC	BC	BC	BC	BC	BC	BC	CC	BB	BC	BC	BC	BB	BB	BC	BC	BC	BC	BC
0	1	2469	0	BB	BB	BC	CC	CC	null	CC	CC	BC	BC	BC	BC	BC	null	BC	BB	null	CC	CC	CC	CC	BC	CC	CC	null	CC	CC	CC	CC	BC	CC	CC	CC	CC	CC	BC	CC	CC	CC	BB	BC	CC	BC	BC	BC	BC
0.011279467	1	2472	0	BC	BC	BC	BC	BC	null	BC	BC	BB	BB	BB	BC	BC	null	BC	BB	null	CC	CC	CC	CC	CC	CC	CC	null	BC	BC	BC	BB	BB	BB	BB	BB	BC	BC	BC	BC	CC	CC	BB	BB	BB	BB	BB	BB	BB
0.014773432	1	2476	0	BB	BB	BB	BB	BB	null	BB	BB	BB	BB	CC	BB	BC	null	CC	BB	null	CC	CC	CC	BC	BC	BC	BC	null	BB	null	BB	BB	BC	BC	BC	BC	CC	CC	BB	CC	CC	BC	BC	BC	BB	BB	BB	BB	BB
0.333333333	0	2479	0	CC	CC	CC	CC	CC	null	CC	CC	CC	CC	CC	CC	CC	null	CC	BB	null	CC	CC	CC	BC	null	CC	CC	null	BC	BC	BC	BC	BC	BC	BC	BC	BC	BB	BB	BC	BC	BC	BC	BB	BB	BB	BB	BB	BB
1	0	2486	0	BC	BC	null	BC	BB	null	BB	BB	BC	BC	BC	BB	BB	null	BC	BB	null	CC	CC	CC	CC	BB	BB	BB	null	BB	BB	BB	BC	BC	BC	BC	BC	BC	CC	BC	BC	BC	BC	BB	BB	BC	BC	BC	BC	BC
1.5	0	2496	0	BC	BC	BC	BC	BB	null	BB	BB	BC	BC	BC	BC	BC	null	CC	BB	null	CC	CC	CC	BC	CC	CC	CC	null	CC	CC	CC	BC	BB	BB	BC	BC	BC	BC	BB	CC	CC	BB	BB	BC	BC	BC	BC	BC	BC
6.5	0	2501	0	CC	CC	CC	CC	CC	null	CC	CC	CC	CC	CC	CC	CC	null	CC	BB	null	CC	CC	CC	BC	BC	BB	BC	null	BC	BC	BC	CC	CC	CC	CC	CC	CC	CC	BC	CC	BC	BC	BB	BC	BC	BC	BC	BC	BC
0.001368888	1	2508	0	CC	CC	BC	BC	BC	null	BC	BC	BC	CC	CC	BB	BB	null	BB	BB	null	CC	CC	CC	CC	CC	CC	CC	null	CC	CC	CC	CC	BB	BB	BB	CC	CC	CC	BC	CC	BC	BB	BB	BB	BB	BB	BB	BB	BC
4.5	0	2513	0	BC	BC	BC	BC	BC	null	BC	BB	BB	BB	BB	BB	CC	null	CC	BB	null	CC	CC	CC	BC	BC	BC	BC	null	BC	BC	BC	BC	BC	BB	BB	BB	BC	BC	BC	BC	BC	BC	BB	BC	BC	BC	BC	BC	BC
7	0	2515	0	BB	BB	BB	BB	BB	null	BC	BC	BC	BC	BC	BC	BC	null	CC	BB	null	CC	CC	CC	CC	CC	CC	BC	null	BC	BC	BC	BC	CC	BC	BC	BC	BC	BC	BC	BC	BC	BB	BB	BB	BB	BB	BC	BC	BC
0.009842704	1	2517	0	BB	BB	BB	BB	BB	null	BB	BB	BB	BC	CC	CC	CC	null	CC	BB	null	CC	CC	CC	CC	BC	BC	BC	null	CC	CC	CC	CC	CC	CC	CC	BC	BC	BC	BB	BB	BC	BC	BB	BC	BC	CC	CC	CC	CC
0.017838281	1	2519	0	BC	BC	BC	BC	CC	null	CC	CC	BC	BB	BB	BB	CC	null	CC	BB	null	CC	CC	BC	BB	BC	BC	BC	null	BC	BC	BC	BC	CC	CC	CC	CC	CC	CC	BC	CC	CC	BC	BB	BC	BC	CC	CC	CC	CC
1.25	0	2522	0	BC	BC	BC	BC	BB	null	BB	BB	BB	BB	BC	BC	BC	null	BC	BB	null	CC	CC	CC	BC	BC	BC	BB	null	BB	BC	BC	BC	BC	BC	BC	BC	BC	BC	BB	BB	BB	BC	BB	BC	BC	BC	BC	BC	BC
0.025903487	1	2523	0	BC	BC	BC	BC	BC	null	BC	BC	BC	BC	BC	CC	CC	null	CC	BB	null	CC	CC	CC	BC	CC	CC	CC	null	CC	CC	BC	BB	BB	BB	BC	BC	BC	BC	BC	CC	CC	BB	BB	BB	BB	BB	BB	BB	BB
0.323397209	1	2525	0	BC	BC	BC	BC	BC	null	BC	BC	BB	BB	BB	CC	CC	null	CC	BB	null	BC	BC	BC	BC	BB	BB	BB	null	BC	BC	BB	BB	BC	BC	BB	BB	BB	BB	BB	BC	BC	BB	BB	BC	BC	BC	BC	BC	BC
0.070244199	1	2526	0	BC	BC	BC	BC	BC	null	BC	BC	BC	CC	BC	BC	BC	null	CC	BB	null	CC	BC	BC	BC	null	BB	BB	null	BB	BB	BB	BB	BC	BC	BB	BB	BC	BC	BB	BC	BC	BB	BB	BC	BC	BC	BC	BC	BC
0.019045622	1	2546	0	BC	BC	BC	BB	BB	null	BB	BC	BC	BC	BC	CC	CC	null	CC	BB	null	CC	CC	CC	BC	BC	BC	CC	null	CC	CC	CC	CC	CC	CC	BC	BC	BB	BB	BB	BB	BB	BC	BB	BB	BB	BB	BC	BC	BC
6.666666667	0	2563	0	CC	CC	CC	BC	BB	null	BB	BB	BB	BC	BC	CC	CC	null	CC	BB	null	CC	CC	CC	BC	BC	CC	CC	null	CC	CC	CC	CC	BC	BB	BC	BC	BC	BC	BB	CC	CC	BC	BB	BC	CC	CC	CC	CC	CC
1.5	0	2605	0	CC	CC	BB	BB	BB	null	BB	BB	BB	BB	BC	BC	BC	null	BC	BB	null	CC	CC	CC	CC	CC	CC	CC	null	BB	BB	BB	BB	CC	CC	CC	CC	CC	CC	BC	CC	BC	CC	BB	BB	BC	BC	BC	BC	BC
0	0	2609	0	BC	BC	BC	CC	BC	null	BC	BC	BC	BC	CC	BC	BC	null	BC	BB	null	CC	CC	CC	BC	BC	BC	BC	null	CC	CC	CC	CC	BC	BC	BC	BC	BC	BC	BB	BC	BC	BC	BB	BC	CC	CC	CC	CC	CC
1.25	0	2615	0	CC	CC	CC	BC	BC	null	BC	BC	BC	BC	BC	CC	CC	null	CC	BB	null	CC	CC	CC	CC	CC	CC	CC	null	CC	CC	CC	CC	BC	BC	BC	BB	BB	BB	BB	BB	BB	BB	BB	BB	BB	BB	BC	BC	BC
0.016124036	1	2640	0	CC	CC	CC	CC	CC	null	CC	CC	CC	CC	BC	BB	BB	null	BC	BB	null	CC	CC	null	CC	BC	BC	BC	null	BB	BB	BB	BC	BC	BC	BC	BC	BC	BC	BB	CC	CC	BB	BB	BB	BB	BB	BB	BB	BB
4.333333333	0	2643	0	BB	BB	BB	BC	BC	null	CC	CC	BC	BC	BB	BB	BB	null	CC	BB	null	CC	CC	CC	BB	BB	BC	BC	null	BC	CC	BC	BC	CC	CC	CC	CC	CC	CC	BB	CC	CC	BB	BB	BB	null	BC	BC	BC	BC
0	1	2646	0	BC	BC	BC	BB	BB	null	BB	BB	BB	BB	BB	CC	CC	null	CC	BB	null	CC	CC	CC	CC	BC	BC	BB	null	BB	BC	BC	BC	CC	CC	CC	CC	CC	CC	CC	CC	CC	BC	BB	BC	BC	BC	BC	BC	BC
0	0	2659	0	BC	CC	CC	CC	CC	null	CC	CC	CC	CC	BC	BB	BB	null	BB	BB	null	CC	CC	CC	CC	BC	BB	BB	null	BB	BB	BB	BB	BC	BC	BC	BB	BB	BB	BB	BC	BC	BC	BB	BC	BC	BC	BC	BC	BC
0	1	2663	0	BB	BB	BB	BC	CC	null	CC	CC	CC	CC	CC	BC	BC	null	BC	BB	null	CC	CC	CC	BC	BB	BB	BB	null	BB	BB	BB	BB	BC	BC	BC	BC	BC	BC	BB	BC	BC	CC	BB	BB	BB	BB	BB	BB	BB
0	1	2680	0	BC	BC	BC	BC	BC	null	BC	CC	CC	CC	CC	BB	BB	null	CC	BB	null	CC	CC	CC	CC	BC	BC	BC	null	BC	BB	BB	BB	BC	BC	BC	BC	BC	BC	BB	CC	BC	CC	BB	BC	CC	CC	CC	CC	CC
0	1	2686	0	CC	CC	CC	CC	BB	null	BB	BB	BB	BB	BB	BC	BC	null	CC	BB	null	BC	BC	BB	BB	CC	CC	BC	null	BC	BC	BC	BB	BC	BC	BC	CC	CC	CC	BB	CC	CC	BC	BB	BC	CC	CC	BC	BC	BC
1.836914583	1	2736	0	BC	BC	BC	BC	BB	null	BB	BB	BB	BB	BB	BC	BC	null	BC	BB	null	CC	BC	BC	BB	BC	BC	BC	null	CC	CC	CC	CC	CC	CC	CC	CC	CC	CC	BC	BC	BC	BB	BB	BB	BB	BB	BB	BB	BB
0	0	2746	0	BC	BB	BB	BB	BB	null	BC	BC	BC	BC	BC	BC	BC	null	BB	null	null	CC	CC	CC	BC	CC	CC	BC	null	BC	BC	BC	BC	BC	BC	BC	BC	BC	BC	BB	BB	BB	BB	BB	BB	CC	CC	CC	CC	CC
2	0	2747	0	BC	BC	BC	CC	CC	null	CC	CC	CC	BC	BC	CC	CC	null	CC	BB	null	CC	CC	CC	CC	BC	BC	BC	null	BC	BC	BC	BC	CC	CC	CC	BC	BC	BC	BC	BC	BB	BC	BB	BB	BC	BC	BC	BC	BC
2.926259343	1	2749	0	BB	BB	BC	CC	CC	null	CC	CC	BC	BC	BC	BC	BC	null	CC	null	null	CC	CC	CC	CC	CC	CC	CC	null	CC	CC	CC	CC	BB	BB	BB	BB	BB	BB	BB	BB	BC	BC	BB	BB	BB	BB	BB	BB	BB
2.5	0	2761	0	BC	BB	BB	BC	BC	null	BC	BC	BC	BC	BB	BC	BC	null	CC	BB	null	CC	CC	CC	CC	BB	BB	BB	null	BC	BC	BC	CC	CC	CC	CC	CC	CC	CC	BB	BC	BC	BC	BB	BC	BC	BC	BC	BC	BC
4.914990573	1	2795	0	BC	BC	BC	BC	BC	null	BC	BC	BC	BC	BC	BC	BC	null	CC	BB	null	CC	CC	CC	BC	BB	BB	BB	null	BB	BC	BC	BC	CC	CC	CC	CC	CC	CC	BC	CC	CC	BC	BB	BC	BC	BC	BC	BC	BC
1.34868399	1	2797	0	BC	BC	BC	BC	BC	null	BC	BC	BC	CC	CC	CC	CC	null	CC	BB	null	CC	CC	BC	BC	BC	BC	CC	null	CC	CC	BC	BC	BC	BC	BB	BB	BB	BB	BB	BB	BC	BC	BB	BB	BB	BB	BB	BB	BB
1.5	0	2798	0	CC	CC	BC	BC	BC	null	BC	BC	BC	BC	BC	BB	BB	null	CC	BB	null	CC	CC	CC	BB	BC	BC	BB	null	BB	BB	BC	BC	BC	BC	BC	BC	BC	BC	BB	CC	CC	BC	BC	CC	BC	BC	CC	CC	CC
0.386047222	1	2810	0	BC	BC	null	BC	BC	null	BC	BC	BB	BB	BC	CC	CC	null	CC	BB	null	CC	CC	CC	CC	BB	BB	BC	null	BC	BC	BC	BC	BC	BC	BC	BC	BC	BC	BC	BC	BC	BC	BB	BB	BC	BC	BC	BC	BC
0.103208213	1	2811	0	BC	BB	BB	BB	BC	null	BC	CC	CC	CC	CC	BC	BC	null	BC	BB	null	CC	CC	CC	BC	BC	BC	BC	null	BC	CC	CC	CC	BC	BC	BC	BC	BC	BC	BB	BC	BC	BC	BB	BC	BC	BC	CC	CC	BC
0.19486203	1	2812	0	BB	BB	BB	BC	BC	null	BC	CC	CC	CC	BC	BB	BC	null	BC	BB	null	CC	CC	CC	CC	BB	BC	BC	null	CC	CC	CC	BC	BC	BC	BC	BC	CC	BC	BB	BC	BC	BC	BB	BC	BB	BB	BC	BC	BC
0	0	2816	0	BC	BC	BC	BC	BC	null	BB	BB	BB	BB	BB	CC	CC	null	CC	BB	null	BC	BC	BC	BB	BB	BB	BC	null	BC	BC	BC	BC	CC	CC	CC	CC	CC	CC	BC	CC	CC	BB	BB	BC	BB	BB	BB	BB	BB
6.302562294	1	2834	0	BB	BB	BB	BC	CC	null	CC	CC	CC	CC	BC	CC	CC	null	CC	BB	null	CC	CC	CC	BC	BB	BB	BB	null	BB	BB	BC	BC	BC	BC	BC	BC	CC	CC	BB	CC	CC	BC	BB	BB	BC	BC	BC	BC	BC
2	0	2878	0	BC	BC	BC	BC	BC	null	BC	BB	BB	BB	BB	CC	CC	null	CC	BB	null	CC	CC	CC	BC	BC	BC	BC	null	BC	BC	BC	BC	BC	BC	BC	CC	CC	CC	CC	BC	BC	BC	BB	BC	BC	BC	BC	BC	BC
1	0	2912	0	CC	CC	BC	BC	BC	null	BC	BC	BC	BC	BC	CC	CC	null	CC	BB	null	CC	CC	BC	BC	CC	CC	BC	null	BC	BC	BB	BB	BC	BC	CC	BC	BC	BC	BC	CC	BC	BB	BB	BC	BC	BC	CC	CC	CC
0	0	2933	0	CC	CC	BC	BC	BC	null	BC	BC	BC	BC	BC	CC	CC	null	CC	BB	null	CC	CC	CC	CC	BC	BC	BC	null	BC	BC	BC	BB	BB	BB	BB	BB	BB	BC	BC	BC	BC	CC	BB	BC	CC	CC	BC	BC	BC
5.480685707	1	2962	0	CC	CC	CC	CC	CC	null	CC	CC	BC	BC	BC	BC	BC	null	BC	BB	null	CC	CC	CC	BC	BB	BB	BB	null	BC	CC	CC	CC	CC	CC	CC	CC	CC	CC	BC	CC	CC	BC	BB	BB	BB	BB	BB	BB	BC
1	0	2963	0	BB	BB	BB	BB	BB	null	BC	BC	BC	BC	BC	BC	BC	null	CC	BB	null	CC	CC	CC	BC	BB	BB	BB	null	BC	BC	BC	BC	BB	BB	BB	BB	BC	BC	BC	BB	BB	BB	BB	BC	BC	BC	BC	BC	CC
0.75	0	2975	0	CC	CC	CC	CC	BC	null	BC	BC	BC	BC	BC	CC	CC	null	CC	BB	null	CC	BC	BC	BC	BC	CC	CC	null	BC	BC	BC	BC	BC	BC	BB	BB	BB	BB	BB	BC	BC	BB	BB	BB	BB	BB	BB	BB	BB
16	0	2986	0	BC	BC	BC	BC	BC	null	BC	BC	BC	BB	BB	CC	CC	null	CC	BB	null	CC	BC	BC	BC	BC	BC	BB	null	BC	BC	BB	BB	CC	CC	CC	BC	BC	BC	BC	BC	CC	BC	BB	BC	BC	BC	CC	CC	CC
0.333333333	0	2989	0	BC	BC	BC	BC	CC	null	CC	CC	CC	CC	BC	BB	BB	null	BC	BB	null	CC	CC	CC	BC	BC	BC	BC	null	BC	BC	BC	CC	BC	BC	BC	CC	CC	CC	BC	BC	BC	BC	BB	BB	BC	BB	BB	BB	BB
1.25	0	3006	0	CC	CC	BC	BC	BB	null	BB	BB	BB	BB	BB	BB	BB	null	BC	BB	null	CC	CC	CC	CC	CC	CC	BB	null	BB	BB	BB	BB	BC	BC	BC	BC	BC	BC	BB	BC	BC	BB	BB	BB	BB	BB	BB	BB	BB
6.75	0	3033	0	BC	BC	BC	BC	CC	null	CC	BC	BC	BC	BB	BC	BC	null	CC	BB	null	CC	CC	CC	CC	BC	BC	BC	null	BC	CC	CC	CC	CC	CC	CC	BC	BB	BB	BB	BB	BB	BC	BB	BB	BB	BB	CC	CC	CC
4	0	3082	0	BC	BC	CC	CC	CC	null	CC	BC	BC	BC	BC	BB	BB	null	CC	BB	null	CC	CC	CC	BC	BC	BC	BC	null	BC	CC	CC	CC	BC	BC	BC	BC	BC	BC	BB	BC	BC	BB	BB	BB	BB	BB	BB	BB	BB
8.75	0	3096	0	BC	BC	BC	BC	CC	null	CC	CC	CC	CC	CC	CC	CC	null	CC	BB	null	CC	CC	CC	BC	CC	CC	CC	null	CC	CC	BC	BC	BC	BC	BB	BB	BB	BB	BB	BB	BB	BC	BB	BC	BB	BB	BC	BC	BC
0.25	0	3112	0	CC	CC	CC	CC	BC	null	BB	BB	BB	BC	BC	BC	BC	null	BC	BB	null	CC	CC	CC	BC	BC	CC	CC	null	CC	CC	CC	CC	BC	BC	BC	BC	BC	BB	BB	BC	BC	BB	BB	BB	BC	BC	BC	BC	BC
1.333333333	0	3117	0	BC	BC	BC	BC	BC	null	BC	BC	BC	BC	BB	BB	BB	null	BB	BB	null	CC	CC	CC	CC	BB	BB	BB	null	BC	BC	BC	BC	BB	BB	BC	BC	BC	BC	BC	BB	BB	CC	BB	BC	CC	BC	BC	BC	BC
4.75	0	3123	0	BB	BB	BB	BB	BB	null	BB	BB	BB	BB	BB	BB	BC	null	BC	BB	null	CC	CC	CC	BC	BC	BC	CC	null	BC	BC	BC	CC	BB	CC	CC	CC	CC	CC	BC	BC	BC	BC	BB	BC	BC	BC	BC	BC	BC
0.392608813	1	3138	0	BC	BC	BC	BC	CC	null	CC	CC	CC	CC	CC	BC	BC	null	BC	BB	null	CC	CC	CC	CC	BB	BB	BB	null	BB	BB	BB	BB	BB	BB	BB	BB	BB	BB	BB	BB	BB	BB	BB	BB	BB	BC	BC	BC	BC
4.25	0	3148	0	BC	BB	BB	BB	BB	null	BB	BB	BC	BC	CC	CC	CC	null	CC	BB	null	CC	CC	CC	CC	CC	CC	CC	null	CC	CC	CC	BC	BB	BC	BC	BC	BC	BC	BB	BB	BC	BB	BB	BB	CC	CC	CC	CC	CC
4.25	0	3165	0	CC	BC	BC	BC	BC	null	BC	CC	CC	CC	CC	BC	BC	null	BC	BB	null	CC	CC	BC	BC	CC	null	CC	null	CC	CC	CC	CC	CC	BC	BC	BC	BC	BC	BB	BC	BB	BB	BB	BB	BC	BC	BC	BC	BC
6	0	3276	0	BC	BC	BC	BC	BC	null	BC	null	BC	BC	BC	CC	CC	null	CC	BB	null	CC	BC	BC	BB	BC	BC	BC	null	BC	BC	BC	BC	BC	BB	BB	BB	BB	BC	BB	BC	CC	CC	BB	CC	CC	CC	CC	CC	CC
2.5	0	3478	0	BB	BB	BB	BB	BB	null	BB	null	BB	BB	BB	BC	BC	null	BC	BB	null	CC	CC	CC	BC	BC	BC	BC	null	BB	BB	BB	BB	CC	CC	CC	CC	CC	BB	BB	BB	BB	BB	BB	BB	BC	BC	BC	BC	BC
19	0	3518	0	BC	CC	CC	CC	CC	null	BC	null	BC	BC	BC	BC	CC	null	CC	BB	null	BC	BC	BC	BC	BC	BC	BB	null	BB	BB	BB	BC	BC	BC	CC	BC	BC	BC	BC	BC	BC	BC	BC	BC	BC	BC	CC	CC	CC
7.333333333	0	3541	0	CC	CC	CC	CC	CC	null	CC	null	CC	CC	CC	BB	BC	null	BC	BB	null	CC	CC	BC	BC	BC	BC	CC	null	CC	CC	BC	BC	CC	CC	CC	CC	CC	BC	BC	BB	BB	BC	BB	BC	BC	BC	CC	CC	CC
5	0	3543	0	BB	BB	BB	BC	BC	null	BC	null	BC	BB	BB	BC	CC	null	CC	BB	null	CC	CC	BC	BB	BC	BC	BC	null	BC	BC	BC	BC	BB	BC	BC	BC	BC	BC	BC	BC	BC	BC	BB	BC	BC	BC	BC	BC	BC
13.5	0	3559	0	CC	BC	BC	BC	BC	null	BC	null	BC	CC	CC	CC	CC	null	CC	BC	null	CC	CC	CC	BC	CC	CC	CC	null	BC	BC	BC	BC	CC	CC	CC	CC	CC	CC	CC	CC	CC	BB	BB	BB	BB	BC	BC	BC	BC
3.25	0	4207	0	BC	BC	BC	BC	BC	null	BC	null	CC	CC	CC	BB	BC	null	CC	BB	null	CC	CC	BC	BB	BC	BC	BC	null	BC	BC	BC	CC	BB	BB	CC	CC	CC	CC	BC	CC	BC	BB	BB	BB	BB	BB	BC	BC	BC
2	0	4220	0	CC	CC	CC	CC	CC	null	CC	null	BC	BC	BC	BC	BC	null	CC	BB	null	CC	CC	CC	CC	BC	BC	BC	null	BC	BB	BB	BB	BB	BB	BB	BB	BB	BC	BC	BC	BC	BC	BB	BB	BB	BB	BC	BC	BC
6.666666667	0	4243	0	BC	CC	CC	CC	CC	null	CC	null	BC	BC	BC	BC	BC	null	CC	BB	null	CC	CC	CC	BC	BC	BC	CC	null	CC	CC	CC	BC	BB	BB	BB	BB	BB	BB	BB	BC	BC	BB	BC	null	BB	BB	BC	BC	BC
3	0	4244	0	BC	CC	CC	CC	CC	null	CC	null	CC	CC	CC	CC	CC	null	CC	BB	null	CC	CC	CC	CC	BB	BB	BB	null	BC	BC	BC	BC	BC	BC	BC	BC	BC	BC	BB	CC	CC	BB	BB	BC	BC	BC	BC	BC	BC
[truncated: 108 more columns]
